# Supplementary material for: Transcription Factor ATF4 Induces NLRP1 Inflammasome Expression during Endoplasmic Reticulum Stress
Source: PLoS One. 2015 Jun 18;10(6):e0130635. doi: 10.1371/journal.pone.0130635 (PMC4472728; doi:10.1371/journal.pone.0130635)
Supplement: S1 Table — (XLSX) [file pone.0130635.s009.xlsx]

## Sheet: siRNA, shRNA & CRISPRs
Supplementary Tables 1
	siRNA (Ambion)
	Gene ID:	Gene name:	Aliases:	Species:	siRNA ID#
	2081	ERN1	IRE1a	human	s200430, s200432
	9451	EIF2AK3	PERK	human	S18102, s18103
	22926	ATF6		human	s223543, s22688
	7494	XBP1		human	s14914, s14915
	1385	CREB1	CREB	human	s3489, s3490
	shRNA (cloned in Tet-pLKO-puro plasmid)
	Gene ID:	Gene name:	Aliases:	Species:	target sequence:	Publication reference:
	2081	ERN1	IRE1a	human	GAGAAGATGATTGCGATGGAT	(1),(2)
	9451	EIF2AK3	PERK	human	CCGTAGTAAGAAATGGATCAT	(1)
	22926	ATF6		human	GCAGCAACCAATTATCAGTTT	(2)
	(1)	Menu, P., et al. Cell Death Dis, 2012. 3: p. e261.
	(2)	Huang, H., et al. Autophagy, 2013. 9(2): p. 175-95.
	CRISPR gRNA (cloned in pX330 plasmid)
	Gene ID:	Gene name:	Aliases:	Species:	target sequence 5'-3':	genomic DNA strand:	Exon:
	468	ATF4	CREB2	human	GGCGGGCTCCTCCGAATGGCTGG	sense	exon 1
	22861	NLRP1	NALP1	human	TCGCCAATAAAGCGCACTCCAGG	sense	exon 1
	22861	NLRP1	NALP1	human	TTGATACTTCAGCTGCTGAGTGG	anti-sense	exon 17
					NGG: PAM motif
