# Supplementary material for: Transcription Factor ATF4 Induces NLRP1 Inflammasome Expression during Endoplasmic Reticulum Stress
Source: PLoS One. 2015 Jun 18;10(6):e0130635. doi: 10.1371/journal.pone.0130635 (PMC4472728; doi:10.1371/journal.pone.0130635)
Supplement: S2 Table — (XLSX) [file pone.0130635.s010.xlsx]

## Sheet: RT-PCR and Taqman assays
Supplementary Tables 2
	Oligonucleotides for RT-PCR
	Gene ID:	Gene name:	Aliases:	Species:	Forward oligo 5'-3':	Reverse oligo 5'-3':
	22861	NLRP1	NALP1	human	AAGGGGCAGGCCACTCTCCCTC	TGAGGCAGAGATTTCTCTCCAG
	7494	XBP1		human	TTACGAGAGAAAACTCATGGC	GGGTCCAAGTTGTCCAGAATGC
	114548	NLRP3	NALP3	human	GGAATTAGACAACTGCAACC	TTCCACTCCTACCAAGAAGG
	29108	PYCARD	ASC	human	TGGGCCTGCAGGAGATG	ATTTGGTGGGATTGCCAG
	22900	CARD8	TUCAN	human	CCTCCTTTCTCAGGTGCAGCCT	TCATTTTACAAATTCTGCTGTC
	2597	GAPDH (endog. ctrl.)		human	GAAATCCCATCACCATCTTCCAGG	CGCGGCCATCACGCCACAGTTTCC
	Oligonucleotides for qPCR (SYBR-green)
	Gene ID:	Gene name:	Aliases:	Species:	Forward oligo 5'-3':	Reverse oligo 5'-3':
	22861	NLRP1	NALP1	human	AAGGGGCAGGCCACTCTCCCTC	TGAGGCAGAGATTTCTCTCCAG
	10392	NOD1	NLRC1	human	ATCCTGGATGAATGCAAAGG	CAGCCAGGGCGAGATACTT
	22433	Xbp1	Xbp-1	mouse	GAGTCCGCAGCAGGTG	GTGTCAGAGTCCATGGGA
	11911	Atf4	CREB2	mouse	ATGGCCGGCTATGGATGAT	CGAAGTCAAACTCTTTCAGATCCATT
	5478	PPIA (endog. ctrl.)	CPH	human	GACCCAACACAAATGGTTC	AGTCAGCAATGGTGATCTTC
	Oligonucleotides for ChIP (SYBR green)
	Gene ID:	Gene name:	Aliases:	Species:	Forward oligo 5'-3':	Reverse oligo 5'-3':
	22861	NLRP1	NALP1	human	CTGCCAGTCCAAGTGAAACC	AGGGGCAGACTTCCTCTTTC
	467	ATF3		human	GGCTCCGGTCCTGATATGG	CACTGGTGATGCAAGTTCGG
	Assays for qPCR (Taqman - Life Technologies)
	Gene ID:	Gene name:	Aliases:	Species:	Taqman ID#:
	22861	NLRP1	NALP1	human	Hs00248187_m1
	4189	DNAJB9	ERdj4	human	Hs01052402_m1
	467	ATF3		human	Hs00231069_m1
	3309	HSPA5	BIP, GRP78	human	Hs00607129_gH
	2990	GUSB (endog. ctrl.)		human	4333767F
