# Supplementary material for: Transcription Factor ATF4 Induces NLRP1 Inflammasome Expression during Endoplasmic Reticulum Stress
Source: PLoS One. 2015 Jun 18;10(6):e0130635. doi: 10.1371/journal.pone.0130635 (PMC4472728; doi:10.1371/journal.pone.0130635)
Supplement: S3 Table — (XLSX) [file pone.0130635.s011.xlsx]

## Sheet: cloning and mutagenesis
Supplementary Tables 3
	Oligonucleotides to clone NLRP1 promoter in pGL4.12 luciferase vector
	construct:	distance from ATG codon:	Fwd Enzyme:	Forward oligo 5'-3':	Rev Enzyme:	Reverse oligo 5'-3':
	~2500 bp	from -2555 to -1	KpnI	taga GGTACC GTAGACAGTAAAGGGGAAGCA	SacI	cgcc GAGCTC CTCTGTCCCGGAGTTAAGAGG
	~2000 bp	from -2040 to -1	KpnI	tggt GGTACC ACCCCATTTGCAACTGGCATC	SacI	cgcc GAGCTC CTCTGTCCCGGAGTTAAGAGG
	~1500 bp	from -1533 to -1	KpnI	ggtg GGTACC TGTAATCCCAACTGCCCAGGA	SacI	cgcc GAGCTC CTCTGTCCCGGAGTTAAGAGG
	~1000 bp	from -1018 to -1	KpnI	cccc GGTACC TGGGACACATGCTTTAGTGCC	SacI	cgcc GAGCTC CTCTGTCCCGGAGTTAAGAGG
	~500 bp	from -510 to -1	KpnI	ccca GGTACC GGAGAGGTCTGAAGAAACCTG	SacI	cgcc GAGCTC CTCTGTCCCGGAGTTAAGAGG
	Oligonucleotides for NLRP1 promoter mutagenesis
	Mutations			Forward mutant oligo 5'-3':		Reverse mutant oligo 5'-3':
	t1340c_c1342a_a1343t			atctccagaaattcctggtggtgtgtcaattcagcaaatgagtaggc		gcctactcatttgctgaattgacacaccaccaggaatttctggagat
